# Supplementary material for: Whole Body Ip6k1 Deletion Protects Mice from Age-Induced Weight Gain, Insulin Resistance and Metabolic Dysfunction
Source: Int J Mol Sci. 2022 Feb 12;23(4):2059. doi: 10.3390/ijms23042059 (PMC8878859; doi:10.3390/ijms23042059)
Supplement: Supplementary file 1 [file ijms-23-02059-s001.zip]

Archive with 1 entries (1 files):
- ijms-1534527-supplementary.pdf
